# Supplementary material for: Dietary Patterns Are Associated with the Gut Microbiome and Metabolic Syndrome in Mexican Postmenopausal Women
Source: Nutrients. 2023 Nov 7;15(22):4704. doi: 10.3390/nu15224704 (PMC10675332; doi:10.3390/nu15224704)
Supplement: Supplementary file 1 [file nutrients-15-04704-s001.zip]

Archive with 2 entries (2 files):
- supplementals 1.pdf
- supplementals 2.xlsx
